# Supplementary material for: Hexavalent chromium–induced epigenetic instability and transposon activation lead to phenotypic variations and tumors in Drosophila
Source: Environ Epigenet. 2022 Dec 28;9(1):dvac030. doi: 10.1093/eep/dvac030 (PMC9892686; doi:10.1093/eep/dvac030)
Supplement: dvac030_Supp [file dvac030_supp.zip]

Archive with 1 entries (1 files):
- suppl_data/Supplementary Info_Revised.pdf
